# Supplementary material for: Efficacy of a Modified Treat-and-Extend Aflibercept Regimen for Macular Oedema in Eyes with Central Retinal Vein Occlusion: 2-Year Prospective Study
Source: J Clin Med. 2023 Aug 2;12(15):5089. doi: 10.3390/jcm12155089 (PMC10419814; doi:10.3390/jcm12155089)
Supplement: Supplementary file 1 [file jcm-12-05089-s001.zip]

Archive with 1 entries (1 files):
- jcm-2465939-supplementary.pdf
